# Supplementary material for: Synthesis and Functionalisation of Superparamagnetic Nano-Rods towards the Treatment of Glioblastoma Brain Tumours
Source: Nanomaterials (Basel). 2021 Aug 24;11(9):2157. doi: 10.3390/nano11092157 (PMC8472662; doi:10.3390/nano11092157)
Supplement: Supplementary file 1 [file nanomaterials-11-02157-s001.zip]

Archive with 1 entries (1 files):
- nanomaterials-1279394-SI.pdf
